# Supplementary material for: Atroposelective hydroarylation of biaryl phosphines directed by phosphorus centres
Source: Nat Commun. 2023 Dec 21;14:8509. doi: 10.1038/s41467-023-44202-1 (PMC10739911; doi:10.1038/s41467-023-44202-1)
Supplement: Supplementary file 3 — Source Data [file 41467_2023_44202_MOESM3_ESM.xlsx]

## Sheet: Sheet1
INT1-L3-R
#opt freq=noraman b3lyp/genecp int=ultrafine scrf(cpcm,solvent=toluene) EmpiricalDispersion=GD3BJ iop(1/8=5)
Imaginary Frequency 0
0 1
Cl	-1.6227	-2.45694	-1.79499
Ir	-1.1433	-0.479582	-0.403579
P	0.88195	-0.532455	-1.29505
O	1.87594	0.530025	-0.458364
O	1.78394	-1.92148	-1.13244
N	1.09449	-0.299038	-2.9214
C	3.15725	0.761506	-0.938025
C	1.97203	-2.38993	0.166304
C	0.009049	0.261677	-3.71712
C	2.265	-0.722908	-3.68567
C	4.20965	-0.062691	-0.551428
C	3.35732	1.78013	-1.87388
C	3.07753	-1.97981	0.904338
C	1.00125	-3.2208	0.73377
H	0.300572	1.23001	-4.14491
H	-0.251531	-0.426651	-4.53044
H	-0.874505	0.398157	-3.08937
H	1.97681	-1.49934	-4.40655
H	2.68955	0.129237	-4.22899
H	3.02848	-1.12577	-3.02285
C	4.28357	-1.14537	0.51014
C	5.45522	0.083554	-1.18413
C	4.6174	1.95267	-2.44842
H	2.51635	2.40063	-2.15912
C	3.17647	-2.36821	2.25166
C	1.14016	-3.6364	2.05891
H	0.138132	-3.49104	0.136344
C	4.68845	-0.564366	1.90371
C	5.44941	-2.01766	-0.0569
C	6.40456	-1.00037	-0.719198
C	5.66988	1.08877	-2.12386
H	4.76735	2.74122	-3.18033
C	2.22315	-3.20043	2.83181
C	4.37189	-1.70107	2.89807
H	0.383589	-4.28038	2.49806
H	5.73087	-0.234107	1.93101
H	4.04937	0.298612	2.12122
H	5.92728	-2.62688	0.715581
H	5.04288	-2.69374	-0.81734
H	6.98325	-1.43383	-1.5417
H	7.12824	-0.606208	0.007218
H	6.63578	1.19185	-2.6109
H	2.30586	-3.49105	3.87578
H	5.21561	-2.39883	2.98615
H	4.15738	-1.33232	3.90667
P	-0.799766	1.47361	0.619133
C	-2.4758	2.11849	0.970634
C	-0.022621	2.8394	-0.322547
C	0.048608	1.45381	2.24883
C	-3.52992	1.18538	0.920053
C	-2.73498	3.46598	1.24931
C	1.05008	3.59704	0.157936
C	-0.533147	3.10269	-1.60214
C	-0.008751	2.53619	3.14029
C	0.738379	0.292791	2.62453
C	-4.82942	1.63255	1.20717
C	-3.29281	-0.266985	0.629233
C	-4.03328	3.89693	1.51388
H	-1.92138	4.18453	1.22557
C	1.59884	4.61311	-0.627625
H	1.46964	3.38552	1.13467
C	0.020201	4.1118	-2.38805
H	-1.36019	2.50825	-1.97887
C	0.62612	2.46432	4.37975
H	-0.553108	3.43574	2.87417
C	1.36326	0.219395	3.87045
H	0.767973	-0.54953	1.94307
C	-5.07928	2.97132	1.50328
H	-5.64844	0.921318	1.19179
C	-4.23752	-0.993121	-0.205462
C	-2.43946	-1.00775	1.49045
H	-4.22839	4.94506	1.72004
C	1.08767	4.87213	-1.89995
H	2.43602	5.19174	-0.24833
H	-0.380592	4.3051	-3.37889
C	1.31323	1.30441	4.74688
H	0.57694	3.30921	5.06062
H	1.8784	-0.691961	4.15277
H	-6.09443	3.29273	1.71725
C	-2.57283	-2.4292	1.6054
H	-1.92642	-0.491131	2.29393
H	1.52081	5.65809	-2.5118
H	1.80016	1.24509	5.71616
C	-3.51907	-3.09276	0.882946
H	-1.92	-2.95556	2.29356
H	-3.63291	-4.1689	0.980737
C	-4.35754	-2.40651	-0.05205
C	-5.29251	-3.10992	-0.844484
C	-6.06516	-2.4539	-1.78227
H	-5.37601	-4.18602	-0.717669
C	-5.92263	-1.06292	-1.95848
H	-6.7722	-3.00826	-2.39237
C	-5.02958	-0.34791	-1.1816
H	-6.51586	-0.54914	-2.7094
H	-4.92065	0.721571	-1.32568
INT1-L3-S
#opt freq=noraman b3lyp/genecp int=ultrafine scrf(cpcm,solvent=toluene) EmpiricalDispersion=GD3BJ iop(1/8=5)
Imaginary Frequency 0
0 1
Cl	0.577566	-0.321757	-3.85963
Ir	0.853865	-0.516203	-1.41531
P	-1.29912	-0.641673	-1.27635
O	-1.781	-0.604199	0.330389
O	-2.16823	0.663216	-1.84028
N	-2.14263	-1.83398	-2.06016
C	-3.12381	-0.795335	0.623539
C	-1.85067	1.89992	-1.28404
C	-1.45403	-3.02492	-2.54276
C	-3.55036	-1.74701	-2.44268
C	-3.99835	0.287449	0.640734
C	-3.59711	-2.09598	0.817348
C	-2.53687	2.35857	-0.164687
C	-0.78849	2.63369	-1.82164
H	-1.82642	-3.92232	-2.03104
H	-1.61581	-3.13501	-3.62207
H	-0.382291	-2.92321	-2.36627
H	-3.63797	-1.727	-3.5371
H	-4.09742	-2.61502	-2.05655
H	-4.00371	-0.844683	-2.0379
C	-3.73246	1.78113	0.572408
C	-5.3767	0.045136	0.761741
C	-4.96349	-2.3143	0.999327
H	-2.8918	-2.91788	0.791014
C	-2.11516	3.55047	0.449854
C	-0.409053	3.83567	-1.223
H	-0.256647	2.22904	-2.67482
C	-3.50668	2.3932	1.9933
C	-5.09255	2.2839	-0.008797
C	-6.14765	1.33915	0.607837
C	-5.86582	-1.24548	0.948461
H	-5.32825	-3.32742	1.14269
C	-1.06281	4.29612	-0.074189
C	-2.90708	3.7879	1.71806
H	0.423809	4.39592	-1.63534
H	-4.42491	2.41871	2.58721
H	-2.77098	1.77962	2.52487
H	-5.27267	3.34077	0.207897
H	-5.07524	2.16004	-1.09739
H	-7.0367	1.22618	-0.021592
H	-6.49174	1.71228	1.58206
H	-6.93418	-1.42335	1.03684
H	-0.735002	5.20936	0.415269
H	-3.6962	4.53515	1.55805
H	-2.28734	4.15175	2.54426
P	1.1694	-1.09991	0.715721
C	2.91037	-1.66913	0.894162
C	0.221156	-2.55401	1.31756
C	1.00788	0.154961	2.04356
C	3.88665	-0.932075	0.197392
C	3.29205	-2.77893	1.65661
C	-0.480004	-2.56968	2.52765
C	0.195196	-3.6906	0.496353
C	1.53303	-0.063028	3.32601
C	0.411701	1.38398	1.74095
C	5.22972	-1.31085	0.28621
C	3.5044	0.275675	-0.597514
C	4.63471	-3.1529	1.73439
H	2.53804	-3.35624	2.18095
C	-1.19054	-3.70801	2.91461
H	-0.489431	-1.68993	3.16038
C	-0.51666	-4.82555	0.881181
H	0.729861	-3.67479	-0.448238
C	1.44852	0.932165	4.2987
H	2.02019	-1.00514	3.56018
C	0.338918	2.38196	2.71246
H	0.034858	1.55822	0.740588
C	5.60337	-2.4202	1.04767
H	5.97996	-0.733282	-0.245741
C	3.48889	1.56077	0.049338
C	3.2765	0.187039	-1.97167
H	4.92113	-4.0168	2.32693
C	-1.21135	-4.83698	2.09453
H	-1.73905	-3.70513	3.85209
H	-0.530592	-5.69834	0.234728
C	0.851749	2.15781	3.99091
H	1.8563	0.756083	5.29012
H	-0.099245	3.34022	2.45798
H	6.64839	-2.71068	1.1009
C	3.04092	1.36973	-2.73969
H	3.41481	-0.76509	-2.47796
H	-1.76955	-5.71911	2.39465
H	0.797745	2.93924	4.74381
C	2.98725	2.59414	-2.13129
H	2.87231	1.27057	-3.80363
H	2.787	3.48893	-2.71414
C	3.19489	2.7243	-0.727771
C	3.1317	3.98277	-0.080143
C	3.37185	4.09402	1.27319
H	2.89558	4.86252	-0.672716
C	3.69942	2.9496	2.03321
H	3.31582	5.06479	1.75728
C	3.7583	1.71074	1.43282
H	3.88833	3.04308	3.09765
H	3.99218	0.832997	2.02242
TS2-L3-R
#opt=(TS,calcfc,noeigen) freq=noraman b3lyp/genecp int=ultrafine scrf(cpcm,solvent=toluene) EmpiricalDispersion=GD3BJ iop(1/8=5)
Imaginary Frequency 1
0 1
C	0.478706	0.948285	0.843814
H	0.242798	-0.265078	1.47639
Ir	0.40495	-1.00704	-0.022989
P	2.70603	-0.690463	-0.196635
C	3.28483	-0.345386	1.49836
C	3.77357	-2.03186	-0.808758
C	3.14369	0.826644	-1.11757
C	2.6122	0.695867	2.17053
C	4.25931	-1.10204	2.15445
C	3.51424	-3.3369	-0.361736
C	4.84383	-1.79859	-1.68037
C	2.20925	1.35536	-2.01839
C	4.32991	1.52657	-0.85781
C	2.92957	0.938077	3.51346
C	1.59091	1.5267	1.47405
C	4.56763	-0.840632	3.49079
H	4.77295	-1.89637	1.62356
C	4.33143	-4.3899	-0.766259
H	2.66605	-3.52036	0.289806
C	5.65312	-2.85909	-2.09304
H	5.04415	-0.794688	-2.03862
C	2.45857	2.57294	-2.64943
H	1.27384	0.830935	-2.18297
C	4.57786	2.74248	-1.49413
H	5.04298	1.13533	-0.138073
C	3.8954	0.174995	4.17156
H	2.40894	1.73039	4.04256
C	1.78665	2.94936	1.41374
H	5.32597	-1.43113	3.99638
C	5.40127	-4.15259	-1.63426
H	4.1259	-5.3971	-0.415983
H	6.47905	-2.67206	-2.77313
C	3.64089	3.26857	-2.38677
H	1.72045	2.98665	-3.33051
H	5.49257	3.28736	-1.27992
H	4.1202	0.375186	5.21506
C	-0.554265	1.80224	0.357704
H	6.03219	-4.97609	-1.95618
H	3.82779	4.22432	-2.86779
C	-0.401963	3.16245	0.329321
H	-1.46069	1.36998	-0.030745
H	-1.18529	3.78507	-0.094909
P	-1.83085	-1.4584	0.15628
O	-2.57584	-0.376108	1.20232
O	-2.79068	-1.2798	-1.19533
N	-2.2877	-2.99625	0.565263
C	-3.92942	-0.537305	1.47535
C	-2.69654	-0.033852	-1.81756
C	-1.35497	-3.8658	1.2742
C	-3.58203	-3.59814	0.254809
C	-4.89388	0.01977	0.639179
C	-4.30673	-1.32234	2.56828
C	-3.54911	0.996073	-1.4355
C	-1.67533	0.190825	-2.74513
H	-0.399785	-3.35257	1.40977
H	-1.75861	-4.14266	2.25737
H	-1.17671	-4.77893	0.692736
H	-3.43915	-4.46711	-0.400707
H	-4.07825	-3.92452	1.17645
H	-4.22476	-2.87928	-0.250173
C	-4.76152	0.988896	-0.523213
C	-6.24628	-0.284515	0.86666
C	-5.65766	-1.57594	2.80977
H	-3.53159	-1.74572	3.19848
C	-3.31856	2.29025	-1.9328
C	-1.49529	1.47059	-3.27289
H	-1.01367	-0.629204	-2.99984
C	-4.76607	2.47791	-0.04827
C	-6.07542	0.674782	-1.30896
C	-7.10841	0.328719	-0.215635
C	-6.63664	-1.07337	1.94581
H	-5.94359	-2.19249	3.65695
C	-2.30196	2.53421	-2.85205
C	-4.25836	3.27498	-1.27011
H	-0.695746	1.64439	-3.98733
H	-5.75019	2.79827	0.305761
H	-4.05637	2.58272	0.780086
H	-6.38154	1.50353	-1.95376
H	-5.90156	-0.200999	-1.94399
H	-7.88954	-0.352516	-0.569128
H	-7.61454	1.23191	0.151553
H	-7.68549	-1.30548	2.10882
H	-2.12218	3.53974	-3.22234
H	-5.08616	3.54445	-1.93995
H	-3.75939	4.20863	-0.989203
Cl	0.475418	-2.68778	-1.7431
C	0.781898	3.77504	0.813774
C	0.988071	5.17379	0.713219
C	2.15565	5.75209	1.15976
H	0.206865	5.78051	0.262136
C	3.16608	4.94052	1.72398
H	2.30708	6.82391	1.07017
C	2.98592	3.57994	1.84975
H	4.0979	5.39151	2.05332
H	3.78221	2.97367	2.26323
INT2-L3-R
#opt freq=noraman b3lyp/genecp int=ultrafine scrf(cpcm,solvent=toluene) EmpiricalDispersion=GD3BJ iop(1/8=5)
Imaginary Frequency 0
0 1
Ir	-0.310831	0.603388	-0.582332
P	-2.40408	1.22328	0.221099
C	-2.57999	0.294219	1.77869
C	-2.72981	2.96169	0.638415
C	-3.76046	0.683285	-0.86848
C	-2.2569	-1.08026	1.73823
C	-2.85878	0.927665	2.99302
C	-1.66347	3.75646	1.083
C	-4.02194	3.49947	0.571721
C	-3.6442	0.957147	-2.23968
C	-4.85951	-0.040086	-0.391888
C	-2.1936	-1.77466	2.95451
C	-1.99737	-1.78399	0.449763
C	-2.80439	0.211795	4.19018
H	-3.10644	1.98371	3.00418
C	-1.89347	5.0761	1.46824
H	-0.661617	3.34094	1.10828
C	-4.24537	4.82309	0.952469
H	-4.84687	2.88673	0.222139
C	-4.62775	0.51437	-3.12251
H	-2.78048	1.5056	-2.60685
C	-5.83672	-0.48917	-1.28116
H	-4.9403	-0.267667	0.666041
C	-2.4593	-1.13925	4.16849
H	-1.92697	-2.82688	2.94325
C	-2.75653	-2.97865	0.167995
C	-1.09152	-1.28236	-0.493455
H	-3.01969	0.710394	5.13043
C	-3.18297	5.61038	1.40196
H	-1.06503	5.69018	1.80847
H	-5.24714	5.23881	0.895962
C	-5.72216	-0.212478	-2.64474
H	-4.53531	0.726404	-4.18366
H	-6.68096	-1.06203	-0.909016
H	-2.39417	-1.7022	5.09517
C	-0.826301	-2.07329	-1.65159
H	-3.35859	6.64138	1.69535
H	-6.48096	-0.567576	-3.33602
C	-1.47435	-3.25661	-1.90076
H	-0.082608	-1.72952	-2.36198
H	-1.24043	-3.83387	-2.79228
P	1.827	-0.108573	-1.04779
O	2.88522	1.09488	-0.575567
O	2.40919	-1.41181	-0.201492
N	2.22295	-0.651512	-2.56815
C	4.22041	0.94425	-0.946522
C	2.46596	-1.313	1.19096
C	1.60299	-0.030037	-3.73658
C	3.33607	-1.54866	-2.8797
C	5.09205	0.202427	-0.156851
C	4.6448	1.47473	-2.16753
C	3.58363	-0.761818	1.80993
C	1.36739	-1.73317	1.94456
H	0.794227	0.63741	-3.43345
H	2.34102	0.558397	-4.29715
H	1.19858	-0.806357	-4.39845
H	2.96736	-2.37997	-3.49348
H	4.11746	-1.0144	-3.43264
H	3.76441	-1.94976	-1.96366
C	4.931	-0.345756	1.24776
C	6.37234	-0.095787	-0.651544
C	5.94122	1.22192	-2.61913
H	3.94252	2.05422	-2.75794
C	3.55599	-0.560131	3.20022
C	1.37622	-1.56843	3.33074
H	0.508568	-2.14914	1.43295
C	5.37783	0.698828	2.32198
C	5.94846	-1.53066	1.20809
C	7.09373	-1.02404	0.302964
C	6.8054	0.410538	-1.87413
H	6.26487	1.63052	-3.57193
C	2.46445	-0.961528	3.9653
C	4.81263	0.152962	3.64994
H	0.510004	-1.87709	3.90651
H	6.46187	0.843815	2.33351
H	4.91002	1.66161	2.08879
H	6.27992	-1.82715	2.20735
H	5.46227	-2.39551	0.742778
H	7.61663	-1.83519	-0.214665
H	7.84832	-0.47961	0.886491
H	7.79603	0.171928	-2.25131
H	2.45117	-0.792412	5.03859
H	5.51517	-0.547398	4.12205
H	4.60961	0.942178	4.38141
H	0.049222	0.305496	0.904721
Cl	-0.008331	2.73238	-1.82413
C	-2.47635	-3.73057	-1.01884
C	-3.21629	-4.90646	-1.30665
C	-4.2371	-5.32264	-0.482534
H	-2.96916	-5.46394	-2.20685
C	-4.55905	-4.55797	0.661972
H	-4.80348	-6.21961	-0.715601
C	-3.84103	-3.42424	0.977647
H	-5.38563	-4.86247	1.29811
H	-4.12275	-2.84971	1.85116
TS2-L3-S
#opt=(TS,calcfc,noeigen) freq=noraman b3lyp/genecp int=ultrafine scrf(cpcm,solvent=toluene) EmpiricalDispersion=GD3BJ iop(1/8=5)
Imaginary Frequency 1
0 1
H	2.14308	-1.16037	-1.97649
C	2.49098	0.314473	-1.27922
Ir	0.661524	-0.648903	-1.5141
P	-1.6795	-0.489407	-1.26961
O	-2.02966	-0.417273	0.358956
O	-2.42183	0.900661	-1.78379
N	-2.64072	-1.59638	-2.02495
C	-3.36106	-0.430152	0.765352
C	-1.91739	2.09715	-1.26247
C	-2.05622	-2.8157	-2.5765
C	-4.07011	-1.41807	-2.28005
C	-4.07748	0.758059	0.854549
C	-3.98014	-1.65949	1.00241
C	-2.43273	2.62348	-0.082958
C	-0.84203	2.70715	-1.91176
H	-0.967735	-2.78106	-2.48786
H	-2.43389	-3.70059	-2.04906
H	-2.30686	-2.89551	-3.64059
H	-4.25132	-1.4059	-3.36201
H	-4.6389	-2.23874	-1.829
H	-4.41905	-0.478335	-1.85505
C	-3.61945	2.20171	0.764746
C	-5.45988	0.698904	1.09721
C	-5.34285	-1.69716	1.30143
H	-3.39221	-2.56589	0.922038
C	-1.80897	3.74892	0.482253
C	-0.26239	3.8505	-1.35992
H	-0.459485	2.25045	-2.81699
C	-3.17977	2.75917	2.15725
C	-4.94653	2.89185	0.312265
C	-6.06014	2.08644	1.01748
C	-6.09678	-0.518023	1.32747
H	-5.82416	-2.65438	1.47974
C	-0.73569	4.37098	-0.150557
C	-2.42963	4.06644	1.82586
H	0.585922	4.31047	-1.85662
H	-4.02576	2.89765	2.8365
H	-2.48496	2.04658	2.6154
H	-4.96211	3.95917	0.550024
H	-5.0439	2.78595	-0.773945
H	-7.00852	2.10372	0.47036
H	-6.26278	2.48555	2.02053
H	-7.1671	-0.554447	1.51093
H	-0.254874	5.23489	0.300284
H	-3.12218	4.91561	1.75159
H	-1.68392	4.32795	2.58368
Cl	0.329121	-0.228635	-3.92132
P	0.965836	-1.2904	0.620375
C	2.61015	-2.07206	0.733944
C	-0.180353	-2.54624	1.29222
C	1.08715	0.046435	1.86309
C	3.68729	-1.31953	0.220407
C	2.81869	-3.35484	1.24841
C	-0.491093	-3.64249	0.474742
C	-0.751255	-2.45371	2.56596
C	0.640118	1.33401	1.54369
C	1.71493	-0.184359	3.0964
C	4.96112	-1.90748	0.214484
C	3.49419	0.043731	-0.342611
C	4.09696	-3.91531	1.24718
H	1.98271	-3.9175	1.64905
C	-1.35493	-4.63818	0.929342
H	-0.051323	-3.70998	-0.515492
C	-1.61622	-3.45118	3.01931
H	-0.533705	-1.59964	3.19722
C	0.816905	2.37779	2.45249
H	0.186811	1.52015	0.577734
C	1.87832	0.858654	4.00706
H	2.09286	-1.17428	3.33481
C	5.16645	-3.19108	0.720255
H	5.79437	-1.35115	-0.202406
H	4.25188	-4.91262	1.64797
C	-1.91827	-4.54447	2.20535
H	-1.58732	-5.48437	0.289363
H	-2.06143	-3.36771	4.00632
C	1.43102	2.14218	3.68385
H	0.490214	3.37634	2.18493
H	2.36706	0.673481	4.95916
H	6.16193	-3.62472	0.696664
C	4.30821	2.37593	-0.584273
C	2.52468	1.54171	-2.00418
H	-2.59405	-5.31719	2.56002
H	1.5732	2.95913	4.38552
C	3.40558	2.53704	-1.66687
H	1.82827	1.68191	-2.81908
H	3.40405	3.47514	-2.21668
C	4.36025	1.11092	0.086131
C	5.2256	0.996086	1.21052
C	6.01593	2.04974	1.6174
H	5.24087	0.070679	1.77341
C	5.99354	3.27941	0.92043
H	6.65564	1.93551	2.48807
C	5.14956	3.43428	-0.156794
H	6.62782	4.09942	1.24443
H	5.10265	4.37981	-0.691383
INT2-L3-S
#opt freq=noraman b3lyp/genecp int=ultrafine scrf(cpcm,solvent=toluene) EmpiricalDispersion=GD3BJ iop(1/8=5)
Imaginary Frequency 0
0 1
Ir	-0.65635	0.285687	-1.31887
P	1.68561	0.492162	-1.3361
O	2.26127	0.621347	0.235636
O	2.46657	-0.919895	-1.77509
N	2.51816	1.53729	-2.3141
C	3.62947	0.724809	0.452667
C	2.0724	-2.05373	-1.06466
C	1.8563	2.71695	-2.85827
C	3.9049	1.35892	-2.74346
C	4.40902	-0.419998	0.585552
C	4.22394	1.98929	0.463189
C	2.74309	-2.42452	0.096995
C	0.955692	-2.77572	-1.49934
H	0.795686	2.70419	-2.60566
H	2.3096	3.63543	-2.46188
H	1.94393	2.72206	-3.9514
H	3.94114	1.25651	-3.83559
H	4.50845	2.22359	-2.44469
H	4.33084	0.4647	-2.29239
C	4.00834	-1.87544	0.728095
C	5.80698	-0.29298	0.633878
C	5.61049	2.10375	0.571088
H	3.58996	2.86191	0.365316
C	2.23868	-3.48884	0.864032
C	0.490641	-3.85654	-0.746682
H	0.463008	-2.46426	-2.41338
C	3.77418	-2.27429	2.22098
C	5.29444	-2.57914	0.187245
C	6.4528	-1.66236	0.638602
C	6.41468	0.959841	0.63269
H	6.06678	3.08954	0.572102
C	1.12358	-4.21268	0.448093
C	3.03548	-3.6276	2.14401
H	-0.386871	-4.40006	-1.0833
H	4.70587	-2.31485	2.79235
H	3.12252	-1.52534	2.68536
H	5.38742	-3.60889	0.543918
H	5.24617	-2.60323	-0.907088
H	7.32255	-1.71976	-0.024257
H	6.80065	-1.93041	1.64547
H	7.49703	1.04923	0.666066
H	0.736767	-5.0281	1.05282
H	3.74419	-4.46403	2.07812
H	2.40361	-3.81551	3.01855
H	-0.94935	1.7404	-1.7717
Cl	-0.446866	-0.30533	-3.72165
P	-1.04718	1.05638	0.772355
C	-2.58441	2.04216	0.717057
C	0.171242	2.21021	1.49011
C	-1.30227	-0.261664	1.99965
C	-3.68252	1.51174	0.006226
C	-2.6504	3.33242	1.25777
C	0.564193	3.32097	0.728331
C	0.701874	2.0278	2.76959
C	-0.402234	-1.33804	2.01725
C	-2.3883	-0.24257	2.88325
C	-4.79236	2.34316	-0.209279
C	-3.68726	0.111198	-0.495276
C	-3.77888	4.12841	1.06213
H	-1.81471	3.72361	1.82535
C	1.4641	4.24632	1.25001
H	0.158183	3.46276	-0.268553
C	1.61982	2.94733	3.28325
H	0.406507	1.16819	3.36148
C	-0.586008	-2.37859	2.92634
H	0.430967	-1.36292	1.32207
C	-2.57199	-1.29268	3.78328
H	-3.09258	0.582396	2.85688
C	-4.84213	3.63812	0.304576
H	-5.62577	1.95992	-0.78892
C	-4.81347	-0.725284	-0.164128
C	-2.60876	-0.393574	-1.22904
H	-3.8163	5.12781	1.48504
C	1.99738	4.05825	2.5295
H	1.75538	5.10908	0.657837
H	2.03578	2.79453	4.27474
C	-1.67047	-2.35859	3.80731
H	0.107659	-3.21201	2.93284
H	-3.42151	-1.28026	4.4596
H	-5.71291	4.25923	0.115545
C	-2.74222	-1.70635	-1.78157
H	2.70803	4.77369	2.93262
H	-1.81657	-3.17718	4.5061
C	-3.84018	-2.49806	-1.54883
H	-1.95108	-2.08331	-2.41922
H	-3.91014	-3.48798	-1.99447
C	-4.88951	-2.04799	-0.712672
C	-5.99036	-2.88592	-0.393115
C	-6.97276	-2.46799	0.474441
H	-6.03004	-3.87676	-0.839069
C	-6.87747	-1.18717	1.06737
H	-7.8067	-3.11985	0.71845
C	-5.83388	-0.343276	0.755816
H	-7.63182	-0.866591	1.78072
H	-5.77816	0.624001	1.23962
2a
#opt freq=noraman b3lyp/6-31G(d) int=ultrafine 5D scrf(cpcm,solvent=toluene) EmpiricalDispersion=GD3BJ
Imaginary Frequency 0
0 1
C	0	0	0.60487
C	0	0	-0.60487
C	0	0	2.06686
H	-0.509958	0.885303	2.46612
H	-0.511716	-0.884288	2.46612
H	1.02167	-0.001015	2.46612
C	0	0	-2.06686
H	0.509958	0.885303	-2.46612
H	0.511716	-0.884288	-2.46612
H	-1.02167	-0.001015	-2.46612
TS3-L3-R
#opt=(TS,calcfc,noeigen) freq=noraman b3lyp/genecp int=ultrafine scrf(cpcm,solvent=toluene) EmpiricalDispersion=GD3BJ iop(1/8=5)
Imaginary Frequency 1
0 1
Ir	-0.221778	0.211013	-0.59094
P	-2.24226	1.29412	-0.24908
C	-2.41988	1.06732	1.54998
C	-2.31591	3.07933	-0.573723
C	-3.71615	0.545671	-1.00868
C	-2.25269	-0.253491	2.02899
C	-2.55842	2.13972	2.43514
C	-1.11999	3.81226	-0.556699
C	-3.52998	3.73189	-0.826584
C	-3.66057	0.186139	-2.36324
C	-4.8716	0.2904	-0.259577
C	-2.20811	-0.443667	3.417
C	-2.14743	-1.41382	1.09221
C	-2.53188	1.92205	3.81384
H	-2.68505	3.1444	2.04483
C	-1.14075	5.18791	-0.780832
H	-0.176681	3.30483	-0.371674
C	-3.54578	5.10833	-1.05132
H	-4.45412	3.1633	-0.853936
C	-4.76484	-0.421999	-2.95911
H	-2.75763	0.373169	-2.93897
C	-5.96913	-0.325243	-0.861734
H	-4.90598	0.553205	0.792934
C	-2.34917	0.627937	4.30159
H	-2.05729	-1.4459	3.8051
C	-3.03924	-2.53147	1.28773
C	-1.26229	-1.40913	0.004968
H	-2.64465	2.75751	4.49805
C	-2.35346	5.83588	-1.02822
H	-0.212207	5.75059	-0.772136
H	-4.48743	5.61132	-1.25021
C	-5.91624	-0.681578	-2.21072
H	-4.72098	-0.702753	-4.00732
H	-6.85912	-0.533599	-0.27524
H	-2.30946	0.448017	5.37203
C	-1.16999	-2.57236	-0.810065
H	-2.36851	6.90659	-1.20946
H	-6.76912	-1.16634	-2.67715
C	-1.95186	-3.67741	-0.588251
H	-0.468929	-2.57954	-1.633
H	-1.85611	-4.55236	-1.22669
P	1.82025	-0.839678	-0.757583
O	2.90118	0.390672	-1.1196
O	2.44832	-1.44189	0.656934
N	2.11926	-2.15059	-1.72762
C	4.23857	0.032366	-1.30093
C	2.43676	-0.514266	1.70592
C	3.14843	-3.16082	-1.47359
C	1.6038	-2.14703	-3.09831
C	5.08751	-0.08935	-0.205238
C	4.68742	-0.282605	-2.58547
C	3.53309	0.316928	1.90361
C	1.28202	-0.37511	2.47956
H	3.4944	-3.09757	-0.443987
H	2.71874	-4.15508	-1.64446
H	4.00268	-3.02007	-2.14673
H	2.42516	-2.01393	-3.81392
H	1.11168	-3.10449	-3.30894
H	0.888179	-1.33565	-3.24946
C	4.89846	0.322264	1.24316
C	6.37103	-0.626132	-0.394424
C	5.98553	-0.764075	-2.76628
H	4.00612	-0.167723	-3.42204
C	3.44346	1.33979	2.86158
C	1.2214	0.625723	3.45246
H	0.441032	-1.03309	2.29579
C	5.32215	1.81009	1.47449
C	5.90896	-0.636989	1.94823
C	7.07051	-0.782053	0.939611
C	6.82791	-0.962493	-1.66611
H	6.32805	-1.01392	-3.76607
C	2.29834	1.49843	3.63832
C	4.69659	2.1873	2.83433
H	0.316035	0.739559	4.03808
H	6.40737	1.94141	1.43976
H	4.88172	2.42615	0.682809
H	6.22373	-0.261777	2.92635
H	5.42468	-1.60841	2.09802
H	7.59424	-1.73943	1.03087
H	7.82098	0.006892	1.08351
H	7.82088	-1.38148	-1.8036
H	2.23382	2.30113	4.36781
H	5.36526	1.92353	3.66513
H	4.48461	3.25786	2.92267
H	-0.483702	0.111961	-2.16051
C	-2.92179	-3.68398	0.444347
C	-3.79351	-4.7885	0.626286
C	-4.78779	-4.75961	1.57743
H	-3.66948	-5.65467	-0.018925
C	-4.94958	-3.60434	2.37549
H	-5.4555	-5.60682	1.70347
C	-4.1016	-2.52636	2.23702
H	-5.75571	-3.56059	3.10265
H	-4.2649	-1.64817	2.84873
Cl	-0.30144	1.03871	-3.83249
INT3-L3-R
#opt freq=noraman b3lyp/genecp int=ultrafine scrf(cpcm,solvent=toluene) EmpiricalDispersion=GD3BJ iop(1/8=10)
Imaginary Frequency 0
0 1
Ir	0.112242	0.139149	-0.229969
P	2.12143	1.23933	0.108958
C	3.23755	0.49387	-1.12094
C	2.14101	3.03785	-0.173008
C	2.87429	0.949095	1.74174
C	3.20231	-0.913862	-1.23619
C	3.96959	1.26394	-2.02735
C	1.65229	3.52345	-1.3988
C	2.53332	3.93514	0.827521
C	2.03712	0.926737	2.86652
C	4.24445	0.702091	1.88901
C	3.86118	-1.49975	-2.32452
C	2.50941	-1.76597	-0.226448
C	4.64531	0.655517	-3.08595
H	3.99276	2.34289	-1.92388
C	1.56362	4.89775	-1.6114
H	1.33556	2.82888	-2.17437
C	2.4319	5.31094	0.608836
H	2.90898	3.56282	1.7748
C	2.56977	0.671617	4.12944
H	0.970441	1.09936	2.74524
C	4.77277	0.437545	3.15285
H	4.88891	0.699697	1.01552
C	4.56985	-0.726738	-3.24548
H	3.81419	-2.57719	-2.44687
C	3.25504	-2.83003	0.39961
C	1.18758	-1.52199	0.158352
H	5.20397	1.26238	-3.79185
C	1.94711	5.79333	-0.607884
H	1.186	5.26866	-2.55968
H	2.73327	6.00318	1.38965
C	3.93771	0.423733	4.27225
H	1.91825	0.653239	4.99813
H	5.8342	0.235693	3.26219
H	5.06136	-1.20826	-4.08571
C	0.555415	-2.42687	1.06368
H	1.86761	6.86361	-0.775062
H	4.35067	0.212459	5.25428
C	1.22739	-3.49043	1.6136
H	-0.488039	-2.27298	1.32087
H	0.718817	-4.16869	2.29489
P	-1.82271	-0.887418	-0.914722
O	-2.64345	-1.53193	0.397975
O	-2.90024	0.315704	-1.35733
N	-1.9359	-1.92376	-2.18931
C	-4.00755	-1.80319	0.318603
C	-2.71442	1.36086	-0.44885
C	-0.715636	-2.49908	-2.76359
C	-3.13256	-2.04419	-3.02352
C	-4.93641	-0.794466	0.56463
C	-4.42858	-3.0837	-0.045966
C	-3.5067	1.42541	0.686327
C	-1.59887	2.20844	-0.608129
H	0.123689	-2.36103	-2.08142
H	-0.865915	-3.57222	-2.92957
H	-0.472212	-2.0041	-3.70974
H	-2.95533	-1.57536	-3.99958
H	-3.37429	-3.10267	-3.17271
H	-3.98302	-1.5567	-2.54861
C	-4.74279	0.630735	1.05783
C	-6.30043	-1.06695	0.380293
C	-5.79225	-3.35045	-0.18553
H	-3.68106	-3.84639	-0.236823
C	-3.14656	2.30984	1.71659
C	-1.28351	3.11353	0.418973
H	-1.05436	2.19553	-1.55081
C	-4.68138	0.719829	2.61734
C	-6.05152	1.30047	0.528331
C	-7.11784	0.186763	0.606148
C	-6.73671	-2.33793	0.012585
H	-6.11498	-4.34611	-0.475184
C	-2.04341	3.15229	1.59259
C	-4.05796	2.1046	2.90657
H	-0.433884	3.77459	0.296994
H	-5.66277	0.578601	3.07892
H	-4.01588	-0.067238	2.98886
H	-6.31517	2.19922	1.09359
H	-5.89804	1.59106	-0.516696
H	-7.91483	0.311243	-0.134209
H	-7.59874	0.166727	1.59365
H	-7.79479	-2.53793	-0.131657
H	-1.76426	3.82004	2.40247
H	-4.82839	2.88683	2.94117
H	-3.52144	2.14147	3.85999
H	0.412276	0.325843	-1.80574
C	2.59543	-3.7103	1.31971
C	3.31985	-4.76318	1.93706
C	4.66469	-4.9337	1.70086
H	2.78876	-5.42469	2.61717
C	5.33684	-4.03724	0.838269
H	5.21188	-5.73777	2.1843
C	4.6542	-3.02021	0.206623
H	6.4054	-4.14674	0.6748
H	5.1982	-2.33899	-0.435341
Cl	0.328112	0.913701	-3.61782
TS3-L3-S
#opt=(TS,calcfc,noeigen) freq=noraman b3lyp/genecp int=ultrafine scrf(cpcm,solvent=toluene) EmpiricalDispersion=GD3BJ iop(1/8=5)
Imaginary Frequency 1
0 1
Ir	-0.184022	0.265893	-0.510906
P	-2.2514	1.07961	0.148676
C	-3.37705	0.345799	-1.07408
C	-2.5105	2.87863	0.161222
C	-2.75109	0.473758	1.79175
C	-3.19808	-1.03312	-1.33286
C	-4.21914	1.12409	-1.87027
C	-1.9293	3.64422	-0.862868
C	-3.2426	3.50575	1.17921
C	-1.81733	0.553269	2.83588
C	-3.99946	-0.116131	2.01702
C	-3.86071	-1.58119	-2.43779
C	-2.34863	-1.88188	-0.444701
C	-4.88814	0.549075	-2.9526
H	-4.33441	2.18214	-1.65921
C	-2.08716	5.02975	-0.860828
H	-1.35287	3.16154	-1.65058
C	-3.39114	4.8932	1.1739
H	-3.68827	2.91441	1.97226
C	-2.13822	0.054485	4.09695
H	-0.840351	0.995104	2.65615
C	-4.31285	-0.623754	3.27866
H	-4.71371	-0.196969	1.20392
C	-4.69358	-0.800578	-3.24306
H	-3.71685	-2.63226	-2.66787
C	-2.94584	-3.05028	0.153376
C	-1.037	-1.52216	-0.111425
H	-5.53878	1.1575	-3.57319
C	-2.8132	5.65555	0.156175
H	-1.63494	5.61891	-1.65312
H	-3.95597	5.3772	1.96532
C	-3.38506	-0.537785	4.31824
H	-1.41284	0.116289	4.90298
H	-5.27758	-1.09351	3.44541
H	-5.18662	-1.25085	-4.09961
C	-0.272634	-2.39123	0.719531
H	-2.92714	6.73583	0.157
H	-3.62925	-0.937863	5.29797
C	-0.804153	-3.5436	1.24355
H	0.756977	-2.13471	0.940622
H	-0.197191	-4.19014	1.87325
P	1.89699	-0.419109	-1.27172
O	2.60729	-1.44295	-0.14975
O	2.93298	0.883656	-1.12715
N	2.23834	-0.975705	-2.78401
C	3.98497	-1.64822	-0.169581
C	2.61097	1.55225	0.059335
C	1.12675	-1.39849	-3.64129
C	3.47947	-0.653834	-3.49068
C	4.83192	-0.779485	0.515104
C	4.50522	-2.7083	-0.915151
C	3.28681	1.23976	1.2285
C	1.47633	2.38436	0.080102
H	0.258394	-1.65441	-3.03111
H	1.43127	-2.28656	-4.20625
H	0.842692	-0.592488	-4.32654
H	3.30677	0.159712	-4.20629
H	3.82962	-1.54127	-4.02936
H	4.25181	-0.347611	-2.78636
C	4.51752	0.382363	1.44386
C	6.21968	-0.951194	0.398634
C	5.88794	-2.88971	-0.988614
H	3.82021	-3.36183	-1.44434
C	2.78848	1.72157	2.45109
C	1.0242	2.89629	1.30557
H	1.0072	2.64835	-0.868616
C	4.29298	-0.06986	2.9229
C	5.83706	1.21148	1.32648
C	6.94523	0.15384	1.13565
C	6.75489	-2.0025	-0.342358
H	6.28848	-3.71204	-1.57405
C	1.66808	2.55024	2.4991
C	3.58429	1.12945	3.59407
H	0.149166	3.53827	1.31709
H	5.22671	-0.355921	3.41534
H	3.62671	-0.939702	2.92741
H	5.99651	1.86174	2.19158
H	5.77481	1.84444	0.434551
H	7.80667	0.538465	0.579985
H	7.32231	-0.203971	2.10349
H	7.83093	-2.12379	-0.430401
H	1.2848	2.90556	3.4515
H	4.31327	1.85637	3.97715
H	2.95301	0.83428	4.43836
H	-0.694444	0.310064	-1.97519
Cl	0.239892	2.08978	-3.24583
C	-2.15359	-3.89642	0.997231
C	-2.73356	-5.04515	1.59551
C	-4.06399	-5.34608	1.4136
H	-2.10341	-5.67571	2.218
C	-4.867	-4.48957	0.625904
H	-4.50029	-6.22333	1.88235
C	-4.32544	-3.37962	0.013932
H	-5.92511	-4.70458	0.504452
H	-4.96936	-2.73388	-0.569589
INT3-L3-S
#opt freq=noraman b3lyp/genecp int=ultrafine scrf(cpcm,solvent=toluene) EmpiricalDispersion=GD3BJ iop(1/8=10)
Imaginary Frequency 0
0 1
Ir	0.64836	-0.272358	-1.25094
P	-1.66419	-0.573581	-1.33142
O	-2.21116	-0.443403	0.253922
O	-2.46082	0.754	-1.993
N	-2.53391	-1.73235	-2.13998
C	-3.56931	-0.547903	0.518618
C	-2.10331	1.99066	-1.46823
C	-1.9542	-3.05312	-2.37633
C	-3.94928	-1.62073	-2.50018
C	-4.38136	0.580277	0.466077
C	-4.12054	-1.80719	0.766894
C	-2.77653	2.52293	-0.372031
C	-1.01035	2.6669	-2.02011
H	-0.870148	-3.03172	-2.2601
H	-2.377	-3.79704	-1.68778
H	-2.17808	-3.36214	-3.40418
H	-4.05995	-1.78729	-3.57895
H	-4.54167	-2.36934	-1.96238
H	-4.33026	-0.631414	-2.25502
C	-4.02289	2.04938	0.354069
C	-5.7735	0.42499	0.562723
C	-5.50129	-1.93888	0.92293
H	-3.46115	-2.66592	0.807934
C	-2.29229	3.70653	0.212879
C	-0.558045	3.85681	-1.4476
H	-0.522139	2.23815	-2.88979
C	-3.79303	2.69648	1.75871
C	-5.3347	2.61419	-0.279779
C	-6.46059	1.7557	0.339226
C	-6.34046	-0.825543	0.795852
H	-5.92628	-2.92102	1.10913
C	-1.19059	4.37634	-0.313724
C	-3.09695	4.0382	1.45139
H	0.307005	4.35886	-1.86953
H	-4.72243	2.80359	2.32489
H	-3.11577	2.0547	2.33364
H	-5.45583	3.68662	-0.102437
H	-5.29845	2.45255	-1.36292
H	-7.33693	1.67266	-0.312107
H	-6.80862	2.18435	1.28876
H	-7.41873	-0.938946	0.86682
H	-0.816817	5.28081	0.157623
H	-3.8315	4.82683	1.23978
H	-2.47825	4.39779	2.28006
H	1.07765	-1.78203	-1.73077
Cl	1.67652	-3.34629	-2.36516
P	0.999113	-0.957785	0.812746
C	2.6339	-1.74963	0.901801
C	-0.159213	-2.1907	1.48507
C	1.03686	0.438417	1.98283
C	3.72799	-1.12337	0.263042
C	2.78838	-3.00127	1.51154
C	-0.371527	-3.37075	0.755704
C	-0.817211	-1.99082	2.70328
C	0.175218	1.52734	1.78479
C	1.94139	0.447748	3.05296
C	4.93602	-1.8375	0.193943
C	3.62876	0.216629	-0.371885
C	4.00941	-3.66986	1.46385
H	1.94788	-3.46405	2.01368
C	-1.23352	-4.346	1.25538
H	0.152419	-3.53063	-0.182694
C	-1.68023	-2.97064	3.19575
H	-0.662199	-1.07349	3.2606
C	0.222768	2.615	2.65534
H	-0.520016	1.52436	0.953095
C	1.9808	1.53821	3.92236
H	2.61884	-0.38778	3.19627
C	5.07827	-3.09315	0.779058
H	5.7692	-1.40239	-0.346599
C	4.70104	1.16372	-0.189694
C	2.51797	0.550826	-1.15418
H	4.1138	-4.64178	1.93605
C	-1.88698	-4.1489	2.4758
H	-1.3898	-5.26187	0.693028
H	-2.19267	-2.81105	4.13975
C	1.12358	2.62223	3.72336
H	-0.432605	3.46251	2.48818
H	2.68697	1.54429	4.74732
H	6.02354	-3.621	0.693546
C	2.5703	1.76276	-1.91017
H	-2.55872	-4.91014	2.86192
H	1.16226	3.47497	4.39497
C	3.63832	2.6241	-1.85513
H	1.74006	2.01499	-2.56725
H	3.65997	3.52371	-2.46588
C	4.71024	2.37185	-0.963365
C	5.7659	3.30731	-0.802559
C	6.76412	3.09968	0.121337
H	5.75795	4.20473	-1.41627
C	6.72803	1.94476	0.936766
H	7.56337	3.82538	0.240958
C	5.72978	1.00734	0.784177
H	7.49029	1.79797	1.69685
H	5.71285	0.143783	1.43751
TS4-L3-R
#opt=(TS,calcfc,noeigen) freq=noraman b3lyp/genecp int=ultrafine scrf(cpcm,solvent=toluene) EmpiricalDispersion=GD3BJ iop(1/8=5)
Imaginary Frequency 1
0 1
Ir	0.350133	-0.663969	-0.553224
P	2.57371	-1.00287	0.159897
C	2.49078	-0.147231	1.76821
C	3.25587	-2.67101	0.455969
C	3.94851	-0.228915	-0.770005
C	2.06885	1.20578	1.7528
C	2.65139	-0.83155	2.97884
C	2.60821	-3.78953	-0.07614
C	4.48076	-2.83272	1.12462
C	4.27147	-0.738178	-2.03643
C	4.71514	0.810868	-0.230915
C	1.85225	1.83045	2.99189
C	1.83045	1.9403	0.474196
C	2.42715	-0.185532	4.19409
H	2.94933	-1.87383	2.97328
C	3.161	-5.06238	0.080261
H	1.6846	-3.65248	-0.620774
C	5.0249	-4.10432	1.28914
H	5.00812	-1.96419	1.50791
C	5.32754	-0.189152	-2.76223
H	3.69269	-1.55232	-2.45522
C	5.76825	1.36009	-0.962129
H	4.49431	1.19778	0.755542
C	2.03155	1.15214	4.19677
H	1.51264	2.86094	3.00369
C	2.42414	3.24767	0.316468
C	1.08476	1.35048	-0.55843
H	2.55843	-0.724531	5.12751
C	4.36304	-5.22186	0.769743
H	2.65201	-5.9255	-0.338715
H	5.96868	-4.22405	1.8131
C	6.07309	0.866107	-2.23114
H	5.56544	-0.585336	-3.74518
H	6.34408	2.17713	-0.537284
H	1.84665	1.66669	5.13559
C	0.857593	2.13602	-1.72697
H	4.79168	-6.21203	0.894971
H	6.89109	1.29661	-2.80172
C	1.32768	3.41733	-1.86879
H	0.283787	1.69944	-2.53613
H	1.11129	3.99052	-2.76827
P	-1.7932	0.100901	-1.04797
O	-2.92754	-1.10232	-0.723301
O	-2.34482	1.33028	-0.080539
N	-2.18909	0.811939	-2.49906
C	-4.23573	-0.857516	-1.13315
C	-2.49139	1.10478	1.28537
C	-1.91197	0.113837	-3.75403
C	-3.11717	1.93282	-2.65879
C	-5.10885	-0.112326	-0.345582
C	-4.6356	-1.3025	-2.39688
C	-3.68953	0.606857	1.78642
C	-1.41879	1.37119	2.1364
H	-1.35189	-0.801828	-3.57525
H	-2.85603	-0.130504	-4.25647
H	-1.31234	0.751193	-4.41463
H	-2.70212	2.62457	-3.40158
H	-4.09504	1.57835	-3.01019
H	-3.24527	2.46175	-1.7182
C	-5.01384	0.332806	1.10173
C	-6.33922	0.293825	-0.89038
C	-5.88718	-0.946858	-2.90035
H	-3.94409	-1.89804	-2.98316
C	-3.78271	0.31755	3.15874
C	-1.54236	1.12064	3.50388
H	-0.501349	1.74999	1.7067
C	-5.61262	-0.743608	2.06613
C	-5.942	1.58821	1.07503
C	-7.05674	1.21627	0.072609
C	-6.73654	-0.116595	-2.15959
H	-6.18343	-1.2883	-3.88786
C	-2.72308	0.579894	4.02256
C	-5.11793	-0.324819	3.46649
H	-0.698093	1.31631	4.15545
H	-6.70122	-0.812435	1.98787
H	-5.19216	-1.72057	1.80253
H	-6.31694	1.84989	2.06859
H	-5.36829	2.44053	0.694212
H	-7.48679	2.09034	-0.427796
H	-7.88453	0.697301	0.574195
H	-7.68759	0.207248	-2.57319
H	-2.80275	0.346038	5.08068
H	-5.80509	0.395244	3.93116
H	-5.02836	-1.17078	4.15605
Cl	1.03198	-1.04759	-2.82753
C	2.14254	4.0029	-0.86806
C	2.7137	5.29016	-1.04268
C	3.57837	5.81851	-0.110941
H	2.46739	5.84447	-1.9453
C	3.91276	5.05704	1.03175
H	4.01681	6.80129	-0.259017
C	3.35239	3.81385	1.2376
H	4.62296	5.45094	1.75385
H	3.64558	3.24876	2.11403
C	-0.434673	-2.56486	-0.043986
C	-0.55524	-2.09908	1.17969
H	-0.04902	-1.02487	1.32656
C	-1.36083	-2.41852	2.40428
H	-1.72258	-3.44999	2.32726
H	-0.772904	-2.31799	3.32294
H	-2.22561	-1.75186	2.48679
C	-0.957387	-3.78944	-0.702161
H	-1.31227	-4.5413	0.015698
H	-1.79724	-3.50444	-1.34782
H	-0.210031	-4.25844	-1.35233
INT4-L3-R
#opt freq=noraman b3lyp/genecp int=ultrafine scrf(cpcm,solvent=toluene) EmpiricalDispersion=GD3BJ iop(1/8=5)
Imaginary Frequency 0
0 1
Ir	-0.249532	0.260144	0.276936
P	-2.34334	1.25016	-0.110357
C	-3.41939	0.452781	1.11761
C	-2.46292	3.05742	0.094972
C	-3.15594	0.970553	-1.72787
C	-3.33597	-0.957912	1.17597
C	-4.12385	1.16665	2.08993
C	-1.31861	3.80452	0.40099
C	-3.68829	3.71529	-0.097011
C	-2.62716	1.58727	-2.87205
C	-4.3	0.171195	-1.84271
C	-3.98988	-1.60852	2.23142
C	-2.57644	-1.73895	0.15281
C	-4.76807	0.49587	3.13002
H	-4.15878	2.24985	2.04462
C	-1.4022	5.19103	0.536807
H	-0.361749	3.30827	0.51082
C	-3.77032	5.09866	0.048377
H	-4.57156	3.14421	-0.367219
C	-3.2282	1.38645	-4.11352
H	-1.73886	2.20131	-2.79107
C	-4.89379	-0.032166	-3.08871
H	-4.73168	-0.292892	-0.965178
C	-4.69681	-0.895423	3.19848
H	-3.91485	-2.68821	2.30791
C	-3.25547	-2.83496	-0.504491
C	-1.26978	-1.40792	-0.233197
H	-5.31324	1.05764	3.8826
C	-2.6272	5.83763	0.368091
H	-0.509533	5.76431	0.769429
H	-4.72208	5.60133	-0.095797
C	-4.35768	0.571657	-4.22656
H	-2.80902	1.8635	-4.99466
H	-5.77332	-0.664891	-3.1647
H	-5.17952	-1.4284	4.01259
C	-0.606189	-2.21842	-1.20198
H	-2.69174	6.9165	0.475229
H	-4.81902	0.411883	-5.19701
C	-1.20947	-3.31025	-1.77019
H	0.399446	-1.95058	-1.50375
H	-0.672972	-3.91379	-2.4985
P	1.83729	-0.72291	0.681007
O	2.57514	-1.08822	-0.774947
O	2.90887	0.33242	1.38265
N	2.10055	-1.99712	1.71724
C	3.80104	-1.74424	-0.725177
C	3.21581	1.50922	0.694321
C	1.27596	-3.19652	1.61194
C	3.31364	-2.19123	2.51254
C	4.97874	-1.02426	-0.551233
C	3.82488	-3.14032	-0.777855
C	4.22764	1.51872	-0.257821
C	2.47467	2.66231	0.955465
H	0.416891	-3.02599	0.964047
H	1.86206	-4.02647	1.19543
H	0.913241	-3.48623	2.6046
H	3.02527	-2.48268	3.53016
H	3.94004	-2.98125	2.07942
H	3.88848	-1.26956	2.56021
C	5.25414	0.465916	-0.634381
C	6.17368	-1.72447	-0.315223
C	5.02938	-3.82227	-0.599845
H	2.89287	-3.67383	-0.93177
C	4.42802	2.68362	-1.01764
C	2.72527	3.82971	0.233751
H	1.70079	2.62985	1.71242
C	5.57863	0.900576	-2.10074
C	6.54157	0.565665	0.245592
C	7.29824	-0.752792	-0.026813
C	6.20941	-3.1161	-0.338165
H	5.03985	-4.90777	-0.632793
C	3.69133	3.83981	-0.776285
C	5.47888	2.44031	-2.07856
H	2.14072	4.72176	0.438979
H	6.55051	0.528927	-2.43778
H	4.80883	0.490833	-2.76339
H	7.12887	1.46072	0.021894
H	6.24327	0.611802	1.29909
H	7.91973	-1.06852	0.817886
H	7.96492	-0.655405	-0.894132
H	7.138	-3.64812	-0.15061
H	3.85491	4.73291	-1.37269
H	6.43711	2.89748	-1.79631
H	5.19771	2.86077	-3.04953
Cl	0.569035	1.19184	-1.91241
C	-2.55038	-3.64231	-1.45495
C	-3.20577	-4.72365	-2.09803
C	-4.53414	-4.99374	-1.85948
H	-2.63638	-5.32461	-2.80278
C	-5.25658	-4.16823	-0.96937
H	-5.02944	-5.81855	-2.36335
C	-4.63761	-3.12516	-0.313296
H	-6.31454	-4.3511	-0.802468
H	-5.2262	-2.50257	0.348159
C	-0.628935	0.05418	2.29648
C	-0.856778	-1.09571	2.94736
H	-0.91798	-2.00559	2.35987
C	-1.10723	-1.32001	4.41521
H	-1.01873	-0.413544	5.01937
H	-2.11555	-1.72777	4.5753
H	-0.401546	-2.05785	4.82323
C	-0.58685	1.38856	3.01049
H	0.39626	1.86528	2.9166
H	-1.31916	2.09039	2.5954
H	-0.795018	1.3015	4.08209
TS4-L3-S
#opt=(TS,calcfc,noeigen) freq=noraman b3lyp/genecp int=ultrafine scrf(cpcm,solvent=toluene) EmpiricalDispersion=GD3BJ iop(1/8=5)
Imaginary Frequency 1
0 1
Ir	0.263968	0.366717	-0.177937
P	-1.72311	-0.815285	-0.37305
O	-2.63981	-0.535676	1.01115
O	-2.79307	-0.458736	-1.58284
N	-1.68203	-2.46301	-0.631815
C	-3.69709	-1.40262	1.25932
C	-3.46449	0.764066	-1.62322
C	-0.826274	-3.30098	0.208898
C	-2.71427	-3.22738	-1.3339
C	-4.93205	-1.20693	0.651116
C	-3.48275	-2.52096	2.07045
C	-4.62929	0.957254	-0.883845
C	-2.96505	1.78217	-2.43628
H	-0.163321	-2.68827	0.818748
H	-1.44533	-3.92322	0.866544
H	-0.202239	-3.94563	-0.418474
H	-2.22342	-3.9907	-1.94963
H	-3.38643	-3.72508	-0.62273
H	-3.29699	-2.57539	-1.97985
C	-5.49008	-0.010096	-0.091245
C	-5.90855	-2.21239	0.747768
C	-4.48468	-3.48175	2.21294
H	-2.51931	-2.63827	2.55471
C	-5.22502	2.23122	-0.883832
C	-3.60794	3.01988	-2.47541
H	-2.05362	1.60357	-2.99021
C	-6.1947	0.977984	0.894532
C	-6.56211	-0.709146	-0.9877
C	-7.10577	-1.85791	-0.109065
C	-5.69562	-3.34904	1.52267
H	-4.30487	-4.35387	2.83477
C	-4.7296	3.26208	-1.67656
C	-6.4013	2.26282	0.067617
H	-3.20384	3.80848	-3.10335
H	-7.12122	0.565627	1.30386
H	-5.51551	1.17911	1.73049
H	-7.33621	-0.015726	-1.32815
H	-6.06399	-1.12072	-1.87267
H	-7.4658	-2.70873	-0.697255
H	-7.94775	-1.51993	0.509795
H	-6.45417	-4.1241	1.58879
H	-5.20267	4.24032	-1.66941
H	-7.353	2.23409	-0.480183
H	-6.41732	3.16741	0.684869
Cl	0.323446	0.966242	-2.49898
P	2.43188	1.25004	0.172309
C	2.73737	0.398134	1.76197
C	2.70363	3.04183	0.405035
C	3.84951	0.704406	-0.851039
C	2.61425	-1.01461	1.71813
C	2.93481	1.05971	2.97573
C	1.94863	3.76644	1.34316
C	3.62022	3.72819	-0.406071
C	3.71552	0.407878	-2.21186
C	5.09946	0.560093	-0.229119
C	2.63519	-1.70954	2.93441
C	2.48207	-1.73265	0.413608
C	2.97366	0.340384	4.17275
H	3.05609	2.1373	2.99106
C	2.12347	5.14221	1.47813
H	1.21669	3.25681	1.95451
C	3.78432	5.10772	-0.274091
H	4.20516	3.18595	-1.13994
C	4.82027	-0.040316	-2.93697
H	2.74825	0.50307	-2.68775
C	6.19897	0.112585	-0.958753
H	5.20732	0.777925	0.828801
C	2.80298	-1.04355	4.15068
H	2.52223	-2.78938	2.92014
C	3.44328	-2.75523	0.092139
C	1.49937	-1.34326	-0.501145
H	3.12815	0.861436	5.11298
C	3.04117	5.81727	0.669895
H	1.53572	5.68719	2.21106
H	4.49637	5.62535	-0.910139
C	6.0601	-0.192683	-2.31457
H	4.70536	-0.282252	-3.9896
H	7.15933	-0.008059	-0.466036
H	2.80869	-1.60934	5.0779
C	1.41023	-2.06888	-1.7228
H	3.17255	6.89044	0.773226
H	6.91421	-0.552371	-2.88117
C	2.2628	-3.09926	-2.03201
H	0.639374	-1.78962	-2.43295
H	2.16345	-3.63905	-2.97203
C	3.31708	-3.45586	-1.15223
C	4.26107	-4.45763	-1.496
C	5.32349	-4.74866	-0.669572
H	4.13639	-4.98165	-2.44085
C	5.4819	-4.03085	0.538019
H	6.04459	-5.51222	-0.947464
C	4.56898	-3.06551	0.906816
H	6.33504	-4.23646	1.17907
H	4.72485	-2.51546	1.82706
C	-0.748315	2.01147	0.695128
C	-0.597006	1.42335	1.86827
H	-0.246918	0.307116	1.79327
C	-1.2503	3.36161	0.335158
H	-2.18373	3.27757	-0.231005
H	-1.43836	3.99333	1.21526
H	-0.533436	3.87547	-0.315574
C	-0.667531	1.83657	3.31123
H	0.303421	1.72313	3.80812
H	-0.97133	2.88742	3.37617
H	-1.39476	1.23137	3.86658
INT4-L3-S
#opt freq=noraman b3lyp/genecp int=ultrafine scrf(cpcm,solvent=toluene) EmpiricalDispersion=GD3BJ iop(1/8=5)
Imaginary Frequency 0
0 1
Ir	0.646387	-0.611709	-1.23788
P	-1.75423	-0.706787	-1.07898
O	-2.06636	-0.265518	0.522536
O	-2.455	0.574615	-1.87632
N	-2.89948	-1.8394	-1.54164
C	-3.38867	-0.254098	0.950204
C	-2.03675	1.87198	-1.58322
C	-2.77688	-3.21931	-1.07464
C	-4.25337	-1.51967	-2.00633
C	-4.19518	0.858132	0.734639
C	-3.92306	-1.41143	1.52364
C	-2.64631	2.59354	-0.558881
C	-0.993541	2.43539	-2.32254
H	-1.79819	-3.39326	-0.633906
H	-3.54228	-3.43415	-0.319075
H	-2.90657	-3.91178	-1.91498
H	-4.51669	-2.21623	-2.81103
H	-4.98127	-1.62616	-1.1918
H	-4.2923	-0.504373	-2.39195
C	-3.8431	2.27149	0.316542
C	-5.57557	0.758649	0.977137
C	-5.28466	-1.47469	1.8219
H	-3.26886	-2.25499	1.70533
C	-2.14312	3.86625	-0.235333
C	-0.528652	3.7136	-2.00871
H	-0.545346	1.84558	-3.11178
C	-3.52664	3.16059	1.56388
C	-5.19362	2.72386	-0.323673
C	-6.27425	2.02683	0.533108
C	-6.12778	-0.398321	1.51959
H	-5.69406	-2.38133	2.25811
C	-1.09326	4.43374	-0.952487
C	-2.86172	4.42037	0.97561
H	0.297368	4.13173	-2.57565
H	-4.41717	3.37083	2.16269
H	-2.80701	2.62906	2.19669
H	-5.29635	3.8122	-0.355045
H	-5.23622	2.35025	-1.35283
H	-7.19388	1.82454	-0.0261
H	-6.55596	2.64531	1.39588
H	-7.19685	-0.468871	1.70047
H	-0.707498	5.41351	-0.684141
H	-3.61197	5.16665	0.681366
H	-2.18507	4.91193	1.68248
Cl	0.413954	-0.380097	-3.70847
P	0.965656	-0.819448	1.01141
C	2.62298	-1.5082	1.32984
C	-0.128495	-1.91955	1.97495
C	1.02096	0.780487	1.89467
C	3.69251	-0.932035	0.617876
C	2.83666	-2.61088	2.16493
C	-0.34911	-3.21861	1.4952
C	-0.695669	-1.5257	3.19152
C	0.364484	1.90453	1.37815
C	1.78965	0.903657	3.06227
C	4.95451	-1.537	0.717383
C	3.50519	0.274109	-0.232607
C	4.10418	-3.18395	2.26676
H	2.01086	-3.03511	2.72359
C	-1.12605	-4.11385	2.23004
H	0.087252	-3.52142	0.547956
C	-1.47295	-2.42434	3.92394
H	-0.537206	-0.519309	3.56251
C	0.484969	3.13715	2.02103
H	-0.231854	1.82787	0.477781
C	1.89767	2.13476	3.70691
H	2.31724	0.040689	3.45542
C	5.16011	-2.65572	1.5228
H	5.77855	-1.12418	0.144454
C	4.38827	1.38895	-0.002113
C	2.48967	0.344499	-1.20023
H	4.25971	-4.04411	2.91101
C	-1.68762	-3.71909	3.4476
H	-1.29294	-5.11795	1.8511
H	-1.91596	-2.10905	4.86394
C	1.24905	3.25492	3.18314
H	-0.007031	4.00557	1.59913
H	2.49883	2.22106	4.60722
H	6.14494	-3.11119	1.57085
C	2.50092	1.4808	-2.07025
H	-2.29325	-4.41622	4.0192
H	1.34574	4.21865	3.67465
C	3.38805	2.52009	-1.92601
H	1.78504	1.51728	-2.87968
H	3.36383	3.36032	-2.61677
C	4.32905	2.52711	-0.870818
C	5.18996	3.63437	-0.648795
C	6.05764	3.65515	0.418348
H	5.13554	4.47558	-1.3355
C	6.08329	2.56173	1.31621
H	6.70696	4.51004	0.584202
C	5.27663	1.46423	1.11124
H	6.74061	2.59043	2.18092
H	5.30062	0.65177	1.82673
C	1.06452	-2.58359	-1.66486
C	0.161477	-3.3243	-2.31945
H	-0.789113	-2.87921	-2.58252
C	2.46354	-3.07616	-1.40494
H	2.61443	-3.39857	-0.37078
H	2.68503	-3.93287	-2.05146
H	3.19876	-2.29725	-1.6119
C	0.356232	-4.75136	-2.78878
H	-0.433487	-5.02594	-3.4954
H	1.31763	-4.90073	-3.2943
H	0.3154	-5.47148	-1.95956
TS4B-L3-R
#opt=(TS,calcfc,noeigen) freq=noraman b3lyp/genecp int=ultrafine scrf(cpcm,solvent=toluene) EmpiricalDispersion=GD3BJ iop(1/8=5)
Imaginary Frequency 1
0 1
Ir	-0.390878	-0.124263	-0.532475
P	-2.41898	-1.07326	0.083028
C	-3.84608	0.045105	-0.085292
C	-2.83968	-2.45607	-1.05635
C	-2.51024	-1.82259	1.74471
C	-3.6817	1.44724	-0.050252
C	-5.1165	-0.508744	-0.328563
C	-3.43929	-2.19444	-2.29793
C	-2.45591	-3.76841	-0.751711
C	-3.66511	-1.73426	2.53108
C	-1.39803	-2.53261	2.22334
C	-4.81058	2.23332	-0.375031
C	-2.42855	2.19528	0.264287
C	-6.22197	0.291326	-0.591268
H	-5.23034	-1.58718	-0.32852
C	-3.65606	-3.22644	-3.21029
H	-3.72953	-1.18265	-2.5562
C	-2.66737	-4.79843	-1.66912
H	-1.99607	-3.99126	0.20481
C	-3.7138	-2.36465	3.7761
H	-4.52279	-1.17128	2.17955
C	-1.4575	-3.17237	3.45927
H	-0.484641	-2.55835	1.64254
C	-6.05493	1.6763	-0.643052
H	-4.69419	3.31071	-0.408242
C	-2.5506	3.32632	1.15823
H	-7.19236	-0.160205	-0.77338
C	-3.26855	-4.53151	-2.90062
H	-4.12252	-3.00725	-4.16654
H	-2.36695	-5.81123	-1.41629
C	-2.61421	-3.08915	4.23865
H	-4.6112	-2.28664	4.38307
H	-0.589079	-3.71517	3.82139
H	-6.89189	2.32344	-0.888766
C	-0.186983	2.93458	-0.285278
H	-3.43563	-5.3346	-3.61252
H	-2.65433	-3.57836	5.20778
C	-0.334698	4.08672	0.44186
H	0.746962	2.77022	-0.804104
H	0.458339	4.83048	0.463822
P	1.827	0.170987	-1.12956
O	2.61546	1.195	-0.074694
O	2.7638	-1.20245	-1.05432
N	2.2746	0.569588	-2.69745
C	3.94721	1.5092	-0.300268
C	2.85944	-1.91155	0.139853
C	1.64656	1.71419	-3.34913
C	3.53027	0.169383	-3.33812
C	4.95934	0.678564	0.169202
C	4.2553	2.65429	-1.04093
C	3.74543	-1.50229	1.12984
C	2.04357	-3.02842	0.337844
H	0.756479	2.02643	-2.80897
H	2.34279	2.56225	-3.40409
H	1.34661	1.44455	-4.36955
H	3.32077	-0.119509	-4.37576
H	4.2501	0.997669	-3.34028
H	3.96722	-0.678811	-2.81738
C	4.90628	-0.524181	1.09284
C	6.28802	0.960766	-0.191435
C	5.58361	2.94721	-1.35165
H	3.44574	3.29309	-1.37836
C	3.6857	-2.11798	2.39074
C	2.05017	-3.67987	1.57277
H	1.39424	-3.35576	-0.465108
C	4.98168	-0.121565	2.5991
C	6.2254	-1.25626	0.674435
C	7.20987	-0.120393	0.328407
C	6.60923	2.08615	-0.945428
H	5.81488	3.83482	-1.93333
C	2.84271	-3.20139	2.62167
C	4.6167	-1.41745	3.35815
H	1.40533	-4.54064	1.72534
H	5.96018	0.283978	2.87285
H	4.22598	0.647086	2.79271
H	6.59051	-1.93016	1.45422
H	6.02242	-1.85509	-0.220642
H	7.96582	-0.419494	-0.405493
H	7.74958	0.222019	1.22177
H	7.64034	2.29039	-1.2205
H	2.80192	-3.67145	3.60045
H	5.50891	-2.02476	3.56243
H	4.1385	-1.21921	4.32309
H	0.111645	-1.64931	-0.341157
Cl	0.257443	0.197204	1.8688
C	-1.49268	4.28853	1.23291
C	-1.61091	5.40479	2.10078
C	-2.71048	5.55806	2.91424
H	-0.79914	6.12753	2.12511
C	-3.73296	4.58182	2.89334
H	-2.78519	6.40961	3.58436
C	-3.65655	3.50294	2.0392
H	-4.58235	4.67589	3.56413
H	-4.44247	2.75749	2.05834
C	-1.19325	1.92925	-0.329782
C	-1.43393	0.988769	-2.3678
C	-0.945358	-0.18443	-2.52818
C	-2.0898	2.1657	-2.97137
H	-1.47328	3.0669	-2.89223
H	-2.25063	1.94196	-4.03505
H	-3.05902	2.37877	-2.51157
C	-0.655471	-1.15879	-3.61104
H	-0.921123	-2.17223	-3.30129
H	-1.18961	-0.917992	-4.5376
H	0.423011	-1.14359	-3.80932
INT4B-L3-R
#opt freq=noraman b3lyp/genecp int=ultrafine scrf(cpcm,solvent=toluene) EmpiricalDispersion=GD3BJ iop(1/8=10)
Imaginary Frequency 0
0 1
Ir	-0.064902	-0.123278	0.117983
P	-2.0401	1.18636	-0.09959
C	-3.21158	1.14595	1.32452
C	-1.45626	2.93069	-0.18112
C	-3.2347	1.09061	-1.49097
C	-3.84318	-0.081075	1.61827
C	-3.55469	2.28822	2.05804
C	-0.837439	3.51446	0.937286
C	-1.53991	3.66877	-1.36834
C	-4.33064	1.97026	-1.50852
C	-3.09508	0.141473	-2.50715
C	-4.7957	-0.127152	2.64342
C	-3.54481	-1.33055	0.856839
C	-4.49857	2.22308	3.08458
H	-3.09714	3.24148	1.8243
C	-0.357832	4.82052	0.881418
H	-0.73904	2.94831	1.85773
C	-1.03014	4.96823	-1.43154
H	-2.00442	3.23301	-2.24551
C	-5.26255	1.90904	-2.5408
H	-4.45378	2.70004	-0.713986
C	-4.03951	0.076892	-3.53442
H	-2.26082	-0.548793	-2.48497
C	-5.11984	1.01171	3.38119
H	-5.28361	-1.07385	2.85629
C	-4.46776	-1.79871	-0.130544
H	-4.74956	3.12116	3.64141
C	-0.4489	5.55154	-0.306466
H	0.093204	5.26507	1.76398
H	-1.09714	5.52429	-2.36207
C	-5.11846	0.958643	-3.55627
H	-6.10514	2.59475	-2.54881
H	-3.93148	-0.673798	-4.31157
H	-5.85729	0.95152	4.17625
C	-2.16589	-3.29009	0.498515
H	-0.06481	6.56633	-0.353109
H	-5.85222	0.903431	-4.35555
C	-3.02779	-3.7593	-0.461131
H	-1.2921	-3.86985	0.770705
H	-2.82931	-4.70155	-0.965263
P	2.07438	-0.87447	0.435466
O	2.86528	-0.949662	-1.03246
O	3.11313	0.091436	1.30431
N	2.3351	-2.2676	1.29779
C	4.07686	-1.63566	-1.05354
C	3.4522	1.3478	0.802614
C	1.42272	-3.38789	1.09291
C	3.54829	-2.59812	2.04338
C	5.25972	-0.979228	-0.736876
C	4.0733	-3.01038	-1.30407
C	4.50779	1.49009	-0.094769
C	2.70558	2.45904	1.20155
H	0.621812	-3.09636	0.414536
H	1.96031	-4.23671	0.650522
H	0.983921	-3.70045	2.04811
H	3.26683	-2.96658	3.03775
H	4.12261	-3.37502	1.52428
H	4.17167	-1.71431	2.15895
C	5.55204	0.498413	-0.577593
C	6.43299	-1.73064	-0.562606
C	5.25975	-3.7369	-1.18918
H	3.13512	-3.4929	-1.5575
C	4.74634	2.75311	-0.662812
C	2.98988	3.71589	0.665966
H	1.90133	2.32362	1.91397
C	5.95122	1.14673	-1.94319
C	6.79882	0.44008	0.362263
C	7.55438	-0.833539	-0.081418
C	6.4436	-3.10434	-0.789182
H	5.25185	-4.80651	-1.37747
C	3.99946	3.8663	-0.28852
C	5.85112	2.6653	-1.69283
H	2.39443	4.57006	0.968209
H	6.93891	0.822318	-2.2829
H	5.21771	0.846996	-2.69959
H	7.40488	1.34886	0.306353
H	6.45458	0.326302	1.39646
H	8.13593	-1.2859	0.72886
H	8.25894	-0.612532	-0.894448
H	7.35355	-3.68121	-0.648381
H	4.19095	4.83639	-0.73884
H	6.79342	3.0654	-1.29418
H	5.62359	3.23184	-2.60188
H	0.391263	1.16468	0.881709
Cl	-0.183906	-1.56001	-1.9293
C	-4.18823	-3.02459	-0.81564
C	-5.08327	-3.47677	-1.82082
C	-6.21014	-2.75372	-2.13991
H	-4.85739	-4.40658	-2.33683
C	-6.49096	-1.54519	-1.45862
H	-6.88493	-3.106	-2.91491
C	-5.64501	-1.08246	-0.476981
H	-7.3751	-0.972248	-1.7223
H	-5.85659	-0.145604	0.024384
C	-2.39224	-2.04968	1.15045
C	-1.49113	-1.57143	2.24788
C	-0.525368	-0.654866	2.04624
C	-1.8642	-2.17834	3.58798
H	-1.9335	-3.27013	3.49752
H	-1.15016	-1.95384	4.3823
H	-2.85395	-1.82531	3.90986
C	0.2421	-0.005547	3.17085
H	-0.046284	1.052	3.24425
H	0.046022	-0.462968	4.14491
H	1.32135	-0.025526	3.00053
TS5-L3-R
#opt=(TS,calcfc,noeigen) freq=noraman b3lyp/genecp int=ultrafine scrf(cpcm,solvent=toluene) EmpiricalDispersion=GD3BJ iop(1/8=5)
Imaginary Frequency 1
0 1
C	-2.25438	-2.01796	-1.67355
C	-2.72596	-0.139422	-1.10712
H	-1.68432	-3.01518	0.115118
C	-2.12008	-3.09889	-0.868319
Ir	-0.638314	-0.618317	-1.21519
P	-0.759279	-0.446372	1.04678
C	-2.17292	-1.40079	1.70582
C	0.647568	-1.08803	2.01833
C	-1.19139	1.21227	1.71238
C	-3.41546	-1.14006	1.09728
C	-2.06009	-2.38096	2.69714
C	1.14569	-2.34891	1.66342
C	1.17095	-0.428317	3.13652
C	-1.22665	2.33268	0.877237
C	-1.62127	1.34043	3.04185
C	-4.52659	-1.89834	1.49206
C	-3.546	-0.116731	0.031905
C	-3.17915	-3.11935	3.08444
H	-1.09925	-2.57412	3.16042
C	2.11496	-2.96672	2.45241
H	0.775798	-2.84121	0.769287
C	2.15215	-1.04316	3.91473
H	0.818137	0.562403	3.39777
C	-1.66474	3.56508	1.36054
H	-0.944186	2.22693	-0.159827
C	-2.0477	2.57528	3.53028
H	-1.64375	0.470614	3.69087
C	-4.41141	-2.88263	2.47314
H	-5.48322	-1.7174	1.01207
C	-4.5192	0.929225	0.192214
H	-3.08584	-3.87845	3.85546
C	2.6121	-2.32049	3.58549
H	2.48798	-3.94614	2.17349
H	2.5535	-0.525462	4.78124
C	-2.07092	3.6907	2.69017
H	-1.70132	4.42096	0.692931
H	-2.3766	2.66159	4.56176
H	-5.28301	-3.46526	2.75675
C	-3.0426	0.738875	-2.19205
H	3.36496	-2.80338	4.20171
H	-2.41846	4.64838	3.06646
C	-4.00601	1.70524	-2.07518
H	-2.46985	0.657226	-3.10702
H	-4.19555	2.38579	-2.90186
P	1.2119	0.710619	-1.23974
O	1.7416	1.03559	0.318257
O	2.62093	0.120936	-1.89368
N	1.16166	2.14658	-2.07277
C	2.75423	1.96483	0.516329
C	3.13384	-1.04736	-1.3368
C	-0.084175	2.68042	-2.60803
C	2.3543	2.83794	-2.56502
C	4.09407	1.59837	0.402632
C	2.39716	3.29736	0.742837
C	4.07327	-0.966877	-0.316277
C	2.67148	-2.28504	-1.79163
H	-0.931158	2.09522	-2.25685
H	-0.210316	3.72395	-2.29058
H	-0.076551	2.6405	-3.70467
H	2.40875	2.75824	-3.6589
H	2.30424	3.89651	-2.2855
H	3.25746	2.40969	-2.13735
C	4.76337	0.236773	0.297023
C	5.06971	2.61082	0.39656
C	3.38526	4.28017	0.806431
H	1.34512	3.54422	0.834374
C	4.52856	-2.15123	0.282772
C	3.17365	-3.45621	-1.21963
H	1.92305	-2.30444	-2.57639
C	5.12782	-0.336923	1.7053
C	6.0724	0.624737	-0.460852
C	6.43069	2.02245	0.089398
C	4.72859	3.94495	0.602984
H	3.1015	5.31521	0.973727
C	4.10124	-3.39539	-0.173959
C	5.43604	-1.82758	1.44896
H	2.81959	-4.41869	-1.57768
H	5.95439	0.205623	2.17331
H	4.25178	-0.252896	2.35506
H	6.86552	-0.115875	-0.323619
H	5.85285	0.69186	-1.53238
H	6.99647	2.62946	-0.625281
H	7.04325	1.94569	0.997802
H	5.49264	4.71748	0.59184
H	4.46228	-4.30762	0.293603
H	6.49192	-1.97791	1.18549
H	5.22993	-2.4539	2.32289
Cl	-0.17802	-0.732425	-3.66257
C	-2.5413	-4.49178	-1.27084
C	-2.91846	-2.19119	-3.01824
H	-2.40861	-5.19178	-0.440674
H	-3.59689	-4.5169	-1.57238
H	-1.9625	-4.8677	-2.12552
H	-2.44047	-3.00448	-3.57583
H	-3.97655	-2.45435	-2.88231
H	-2.86541	-1.30427	-3.64324
C	-4.74481	1.85999	-0.872594
C	-5.68138	2.90972	-0.705241
C	-6.36179	3.0714	0.482146
H	-5.84245	3.59609	-1.53295
C	-6.11661	2.18103	1.55201
H	-7.07138	3.88473	0.60312
C	-5.22459	1.1393	1.4112
H	-6.6279	2.32439	2.49989
H	-5.03112	0.48605	2.25318
INT5-L3-R
#opt freq=noraman b3lyp/genecp int=ultrafine scrf(cpcm,solvent=toluene) EmpiricalDispersion=GD3BJ iop(1/8=5)
Imaginary Frequency 0
0 1
C	-2.57704	-1.69484	-1.72038
C	-3.34119	-0.477068	-1.26985
H	-2.34431	-2.68886	0.162759
C	-2.08774	-2.71719	-0.881573
Ir	-0.411572	-1.20713	-1.08656
P	-0.955582	-0.316147	0.928978
C	-2.36326	-1.16277	1.78548
C	0.387977	-0.496073	2.16707
C	-1.48854	1.4371	1.01107
C	-3.63281	-1.15286	1.16362
C	-2.17228	-1.94157	2.93218
C	1.05951	-1.72676	2.20403
C	0.718241	0.492772	3.10077
C	-1.37779	2.25991	-0.113949
C	-2.07809	1.95038	2.17566
C	-4.66317	-1.93578	1.69292
C	-3.88742	-0.255441	-0.000181
C	-3.21385	-2.71115	3.45685
H	-1.20446	-1.95866	3.41802
C	2.00303	-1.98458	3.19749
H	0.837288	-2.47853	1.45204
C	1.67915	0.240294	4.08087
H	0.234265	1.46136	3.06161
C	-1.83652	3.57568	-0.076468
H	-0.958045	1.85646	-1.02396
C	-2.53038	3.26794	2.21603
H	-2.21011	1.3098	3.04219
C	-4.45829	-2.71901	2.83016
H	-5.63367	-1.9216	1.20574
C	-4.66578	0.924319	0.270531
H	-3.0451	-3.30615	4.34961
C	2.30919	-1.00446	4.14342
H	2.50644	-2.9443	3.22181
H	1.93006	1.01534	4.79966
C	-2.41193	4.08356	1.089
H	-1.76015	4.19638	-0.964707
H	-2.99713	3.64966	3.11899
H	-5.26872	-3.32514	3.22414
C	-3.54761	0.534307	-2.26031
H	3.04424	-1.2049	4.91765
H	-2.78148	5.10436	1.11533
C	-4.26141	1.67559	-2.01742
H	-3.11303	0.401919	-3.24091
H	-4.38023	2.42116	-2.79939
P	1.36261	0.189423	-1.34611
O	1.68093	1.06806	0.042635
O	2.88535	-0.401095	-1.65234
N	1.26264	1.25637	-2.61876
C	2.58511	2.12169	0.001153
C	3.43807	-1.25964	-0.704912
C	0.046987	1.35722	-3.41849
C	2.42382	1.91351	-3.21861
C	3.95421	1.89894	0.134757
C	2.09684	3.40569	-0.25949
C	4.2366	-0.744353	0.308907
C	3.15748	-2.62682	-0.771275
H	-0.751245	0.778645	-2.95117
H	-0.263674	2.40721	-3.50056
H	0.215932	0.955139	-4.42579
H	2.62879	1.48583	-4.20919
H	2.2242	2.98583	-3.32734
H	3.30601	1.78807	-2.59485
C	4.73901	0.665778	0.551505
C	4.83768	2.96306	-0.119715
C	2.98614	4.46522	-0.439662
H	1.02542	3.54618	-0.34286
C	4.72237	-1.61168	1.29923
C	3.69838	-3.48505	0.188528
H	2.51103	-2.98573	-1.56436
C	4.96496	0.619927	2.09783
C	6.09874	0.940752	-0.165854
C	6.26982	2.47293	-0.08432
C	4.36701	4.24289	-0.400574
H	2.59987	5.45836	-0.650444
C	4.47845	-2.98086	1.23486
C	5.4356	-0.82395	2.37621
H	3.48616	-4.54894	0.132101
H	5.6715	1.38296	2.4373
H	4.0067	0.793786	2.59695
H	6.92515	0.383411	0.284448
H	6.01263	0.63147	-1.21361
H	6.87121	2.8791	-0.904541
H	6.76555	2.76709	0.85066
H	5.06147	5.05479	-0.598829
H	4.86328	-3.64602	2.00353
H	6.52635	-0.914228	2.282
H	5.17085	-1.1638	3.38288
Cl	0.436585	-2.23492	-3.17056
C	-1.73191	-4.11726	-1.3266
C	-2.74537	-2.00184	-3.20326
H	-1.11151	-4.59076	-0.558037
H	-2.64252	-4.72561	-1.43388
H	-1.17694	-4.14886	-2.26367
H	-2.33995	-2.97717	-3.45581
H	-3.8182	-1.99901	-3.43694
H	-2.25225	-1.27987	-3.8548
C	-4.85847	1.90272	-0.75435
C	-5.61704	3.06978	-0.487996
C	-6.17753	3.28052	0.751588
H	-5.74501	3.79683	-1.28599
C	-5.98453	2.32538	1.77498
H	-6.75933	4.17666	0.946994
C	-5.24491	1.18613	1.54463
H	-6.41482	2.49545	2.75793
H	-5.09461	0.479962	2.35117
TS5-L3-S
#opt=(TS,calcfc,noeigen) freq=noraman b3lyp/genecp int=ultrafine scrf(cpcm,solvent=toluene) EmpiricalDispersion=GD3BJ iop(1/8=5)
Imaginary Frequency 1
0 1
C	2.76934	-1.25899	-1.94593
C	2.34243	0.51397	-1.04269
H	2.84419	-2.65502	-0.356572
C	3.2263	-2.36929	-1.32622
Ir	0.722262	-0.882965	-1.25676
P	-1.56009	-0.860164	-1.07849
O	-2.01911	-0.452629	0.478663
O	-2.47528	0.23876	-1.92328
N	-2.37379	-2.22989	-1.53661
C	-3.35031	-0.600572	0.847449
C	-2.23123	1.59447	-1.7161
C	-1.64358	-3.46319	-1.80385
C	-3.78734	-2.27182	-1.90684
C	-4.25137	0.43969	0.647493
C	-3.78289	-1.83461	1.34088
C	-2.89075	2.2867	-0.704653
C	-1.27891	2.2314	-2.51436
H	-0.574445	-3.30716	-1.64639
H	-1.98984	-4.26649	-1.14089
H	-1.78995	-3.7678	-2.84742
H	-3.88693	-2.4657	-2.98298
H	-4.29242	-3.07014	-1.35109
H	-4.27394	-1.32696	-1.67397
C	-4.02697	1.87695	0.21613
C	-5.61827	0.206146	0.874933
C	-5.13614	-2.03161	1.61771
H	-3.06036	-2.63056	1.4695
C	-2.51875	3.61615	-0.442814
C	-0.966166	3.57094	-2.28056
H	-0.782161	1.64985	-3.2821
C	-3.75609	2.82105	1.4309
C	-5.42379	2.20546	-0.405247
C	-6.42783	1.41671	0.462638
C	-6.06691	-1.01699	1.36635
H	-5.46901	-2.99393	1.99596
C	-1.57082	4.26678	-1.22826
C	-3.23507	4.12514	0.790029
H	-0.220993	4.06094	-2.89933
H	-4.64332	2.96268	2.05483
H	-2.96781	2.37818	2.04926
H	-5.62251	3.28037	-0.43662
H	-5.44673	1.82749	-1.43352
H	-7.3404	1.14803	-0.079773
H	-6.73761	2.00144	1.33948
H	-7.12658	-1.18872	1.5347
H	-1.28872	5.29439	-1.01494
H	-4.0617	4.79671	0.521972
H	-2.57203	4.68547	1.45754
Cl	0.188292	-0.968811	-3.69078
P	0.900612	-0.911201	1.00681
C	2.62304	-1.25217	1.50758
C	-0.066686	-2.18308	1.89707
C	0.635578	0.692698	1.85942
C	3.59131	-0.404039	0.935675
C	3.00675	-2.3261	2.31568
C	-0.0961	-3.47212	1.34615
C	-0.751718	-1.93083	3.09084
C	0.146307	1.80023	1.15886
C	1.07306	0.853086	3.18346
C	4.94449	-0.670606	1.18115
C	3.17846	0.72301	0.063089
C	4.35966	-2.57277	2.5558
H	2.2526	-2.97274	2.75085
C	-0.7949	-4.49668	1.98418
H	0.426851	-3.66533	0.414777
C	-1.44675	-2.95818	3.73061
H	-0.761201	-0.931827	3.51042
C	0.097098	3.05046	1.77568
H	-0.150983	1.69186	0.12421
C	0.99862	2.0986	3.80535
H	1.49764	0.010273	3.72058
C	5.32798	-1.74819	1.98029
H	5.69732	-0.03382	0.72711
C	3.59715	2.05556	0.400537
H	4.65427	-3.40716	3.18543
C	-1.47015	-4.24136	3.18091
H	-0.812557	-5.49076	1.54708
H	-1.98302	-2.75025	4.65176
C	0.514752	3.2018	3.09866
H	-0.251211	3.90601	1.20866
H	1.33866	2.211	4.83079
H	6.38261	-1.94408	2.15039
C	2.08903	1.60252	-1.93169
H	-2.01731	-5.03712	3.67778
H	0.480353	4.17877	3.57228
C	2.51677	2.87137	-1.64407
H	1.50719	1.41882	-2.82463
H	2.27215	3.69207	-2.31334
C	4.27018	-3.31123	-1.8656
C	3.32925	-0.822733	-3.28017
H	3.86764	-4.3289	-1.95909
H	4.66245	-3.01025	-2.83893
H	5.11144	-3.3704	-1.16031
H	4.35746	-0.457138	-3.16089
H	3.34245	-1.66071	-3.98414
H	2.74055	-0.03574	-3.74386
C	3.2492	3.1462	-0.460319
C	3.62659	4.46685	-0.111914
C	4.30257	4.7261	1.06022
H	3.35765	5.27628	-0.786214
C	4.62061	3.65974	1.93179
H	4.5793	5.74327	1.32203
C	4.28021	2.36303	1.61115
H	5.12847	3.86442	2.8702
H	4.50776	1.56527	2.30738
INT5-L3-S
#opt freq=noraman b3lyp/genecp int=ultrafine scrf(cpcm,solvent=toluene) EmpiricalDispersion=GD3BJ iop(1/8=5)
Imaginary Frequency 0
0 1
C	2.49421	-0.741665	-2.19003
C	2.85515	0.510717	-1.43687
H	2.96349	-2.2017	-0.699089
C	2.54932	-2.0478	-1.67962
Ir	0.439801	-1.29313	-1.23099
P	-1.75991	-1.04112	-0.752293
O	-1.97959	-0.236237	0.69789
O	-2.67413	-0.060007	-1.73785
N	-2.73391	-2.38113	-0.777757
C	-3.26008	-0.136067	1.22643
C	-2.2642	1.26318	-1.87761
[truncated: 276 more rows]
